# Supplementary material for: Properties of Human Gastric Lipase Produced by Plant Roots
Source: Life (Basel). 2022 Aug 16;12(8):1249. doi: 10.3390/life12081249 (PMC9409913; doi:10.3390/life12081249)
Supplement: Supplementary file 1 [file life-12-01249-s001.zip]

Archive with 1 entries (1 files):
- life-1842524-supplementary.pdf
